# Supplementary material for: Rethinking Conservation and Restoration Strategies of Endangered and Key Medicinal Clavicarpa Plants in Yunnan‐Kweichow Plateau's Karst Areas Under Climate Change
Source: Ecol Evol. 2025 Jan 14;15(1):e70790. doi: 10.1002/ece3.70790 (PMC11732739; doi:10.1002/ece3.70790)
Supplement: Supplementary file 1 — Appendix S1: [file ECE3-15-e70790-s002.xls]

## Sheet: Sheet1
ID	Latin_Name	Longitude	Latitude
1	Impatiens apalophylla	106.747	26.6343
2	Impatiens apalophylla	104.95	25.7874
3	Impatiens apalophylla	105.44	25.1009
4	Impatiens apalophylla	105.183	25.4381
5	Impatiens apalophylla	105.808	24.9866
6	Impatiens apalophylla	105.647	25.3895
7	Impatiens apalophylla	107.467	27.0817
8	Impatiens apalophylla	107.883	25.4139
9	Impatiens apalophylla	107.866	25.9866
10	Impatiens apalophylla	106.748	25.428
11	Impatiens apalophylla	107.609	28.8659
12	Impatiens apalophylla	108.835	27.703
13	Impatiens apalophylla	113.261	23.1344
14	Impatiens apalophylla	108.324	22.8181
15	Impatiens apalophylla	106.476	26.6313
16	Impatiens apalophylla	102.709	25.0483
17	Impatiens apalophylla	113.261	23.1344
18	Impatiens apalophylla	109.972	22.2759
19	Impatiens apalophylla	105.808	24.9866
20	Impatiens apalophylla	103.224	22.7824
21	Impatiens apalophylla	107.883	25.4139
22	Impatiens apalophylla	106.559	24.3508
23	Impatiens apalophylla	104.95	25.7874
24	Impatiens apalophylla	105.183	25.4381
25	Impatiens apalophylla	105.647	25.3895
26	Impatiens apalophylla	111.274	23.4795
27	Impatiens apalophylla	106.022	28.4463
28	Impatiens apalophylla	108.324	22.8181
29	Impatiens apalophylla	106.476	26.6313
30	Impatiens apalophylla	112.549	23.1626
31	Impatiens apalophylla	105.808	24.9866
32	Impatiens apalophylla	107.883	25.4139
33	Impatiens apalophylla	104.95	25.7874
34	Impatiens apalophylla	105.183	25.4381
35	Impatiens apalophylla	105.647	25.3895
36	Impatiens apalophylla	105.808	24.9866
37	Impatiens apalophylla	107.883	25.4139
38	Impatiens apalophylla	104.95	25.7874
39	Impatiens apalophylla	105.183	25.4381
40	Impatiens apalophylla	105.647	25.3895
41	Impatiens apalophylla	108.324	22.8181
42	Impatiens apalophylla	102.709	25.0483
43	Impatiens apalophylla	106.412	25.3374
44	Impatiens apalophylla	105.808	24.9866
45	Impatiens apalophylla	107.883	25.4139
46	Impatiens apalophylla	104.95	25.7874
47	Impatiens apalophylla	105.183	25.4381
48	Impatiens apalophylla	105.647	25.3895
49	Impatiens apalophylla	102.693	22.7757
50	Impatiens apalophylla	113.261	23.1344
51	Impatiens apalophylla	108.324	22.8181
52	Impatiens apalophylla	106.476	26.6313
53	Impatiens apalophylla	102.709	25.0483
54	Impatiens apalophylla	107.256	24.1439
55	Impatiens apalophylla	109.972	22.2759
56	Impatiens apalophylla	107.967	21.5503
57	Impatiens apalophylla	108.101	23.9336
58	Impatiens apalophylla	106.559	24.3508
59	Impatiens apalophylla	106.85	22.3456
60	Impatiens apalophylla	106.615	23.9054
61	Impatiens apalophylla	105.83	23.3903
62	Impatiens apalophylla	107.073	22.1427
63	Impatiens apalophylla	107.98	22.1566
64	Impatiens apalophylla	110.91	23.3779
65	Impatiens apalophylla	106.615	23.9054
66	Impatiens apalophylla	111.274	23.4795
67	Impatiens apalophylla	105.83	23.3903
68	Impatiens apalophylla	112.453	23.0283
69	Impatiens apalophylla	110.942	22.3574
70	Impatiens apalophylla	111.786	22.1731
71	Impatiens apalophylla	112.04	22.9177
72	Impatiens apalophylla	108.324	22.8181
73	Impatiens apalophylla	102.709	25.0483
74	Impatiens apalophylla	107.553	28.9282
75	Impatiens apalophylla	107.609	28.8659
76	Impatiens apalophylla	114.375	24.6468
77	Impatiens apalophylla	104.894	25.095
78	Impatiens apalophylla	107.518	26.2577
79	Impatiens apalophylla	99.2455	23.1494
80	Impatiens apalophylla	99.2455	23.1494
81	Impatiens apalophylla	97.7918	24.1861
82	Impatiens apalophylla	97.9433	24.6945
83	Impatiens apalophylla	104.23	23.3889
84	Impatiens apalophylla	104.372	23.4049
85	Impatiens apalophylla	105.44	25.1009
86	Impatiens apalophylla	105.808	24.9866
87	Impatiens apalophylla	106.554	24.78
88	Impatiens apalophylla	105.183	25.4381
89	Impatiens apalophylla	105.647	25.3895
90	Impatiens apalophylla	108.324	22.8181
91	Impatiens apalophylla	106.476	26.6313
92	Impatiens apalophylla	102.709	25.0483
93	Impatiens apalophylla	105.44	25.1009
94	Impatiens apalophylla	107.256	24.1439
95	Impatiens apalophylla	105.808	24.9866
96	Impatiens apalophylla	108.101	23.9336
97	Impatiens apalophylla	105.611	23.6424
98	Impatiens apalophylla	105.052	24.0492
99	Impatiens apalophylla	107.883	25.4139
100	Impatiens apalophylla	106.559	24.3508
101	Impatiens apalophylla	106.85	22.3456
102	Impatiens apalophylla	106.615	23.9054
103	Impatiens apalophylla	104.701	23.1287
104	Impatiens apalophylla	105.83	23.3903
105	Impatiens apalophylla	107.073	22.1427
106	Impatiens apalophylla	106.763	22.097
107	Impatiens apalophylla	104.95	25.7874
108	Impatiens apalophylla	104.67	23.4401
109	Impatiens apalophylla	105.183	25.4381
110	Impatiens apalophylla	105.647	25.3895
111	Impatiens apalophylla	106.615	23.9054
112	Impatiens apalophylla	108.292	27.5025
113	Impatiens apalophylla	98.7437	24.1755
114	Impatiens apalophylla	103.224	22.7824
115	Impatiens apalophylla	103.685	22.9866
116	Impatiens apalophylla	104.23	23.3889
117	Impatiens apalophylla	108.324	22.8181
118	Impatiens apalophylla	106.476	26.6313
119	Impatiens apalophylla	113.261	23.1344
120	Impatiens apalophylla	108.324	22.8181
121	Impatiens apalophylla	106.476	26.6313
122	Impatiens apalophylla	102.709	25.0483
123	Impatiens wilsonii	105.693	28.5934
124	Impatiens wilsonii	107.515	26.2632
125	Impatiens wilsonii	109.197	26.6797
126	Impatiens wilsonii	103.483	29.6039
127	Impatiens wilsonii	103.483	29.6039
128	Impatiens wilsonii	103.01	30.1067
129	Impatiens wilsonii	103.944	32.0307
130	Impatiens wilsonii	107.095	29.1606
131	Impatiens wilsonii	105.693	28.5934
132	Impatiens wilsonii	105.693	28.4471
133	Impatiens wilsonii	116.118	24.2909
134	Impatiens wilsonii	102.77	28.9623
135	Impatiens wilsonii	103.246	27.6998
136	Impatiens wilsonii	103.13	28.3316
137	Impatiens wilsonii	103.483	29.6039
138	Impatiens wilsonii	102.756	30.0693
139	Impatiens wilsonii	112.977	28.116
140	Impatiens wilsonii	104.064	30.574
141	Impatiens wilsonii	103.483	29.6039
142	Impatiens wilsonii	103.196	31.0418
143	Impatiens wilsonii	104.064	30.574
144	Impatiens wilsonii	104.758	32.5834
145	Impatiens wilsonii	104.758	32.5834
146	Impatiens wilsonii	104.758	32.5834
147	Impatiens wilsonii	104.758	32.5834
148	Impatiens wilsonii	104.758	32.5834
149	Impatiens wilsonii	104.758	32.5834
150	Impatiens wilsonii	104.758	32.5834
151	Impatiens wilsonii	103.588	31.4794
152	Impatiens wilsonii	104.064	30.574
153	Impatiens tubulosa	105.44	25.1009
154	Impatiens tubulosa	107.866	25.9866
155	Impatiens tubulosa	106.822	28.1369
156	Impatiens tubulosa	105.647	25.3895
157	Impatiens tubulosa	110.852	26.4372
158	Impatiens tubulosa	119.291	26.1032
159	Impatiens tubulosa	113.261	23.1344
160	Impatiens tubulosa	120.148	30.2679
161	Impatiens tubulosa	119.292	26.0773
162	Impatiens tubulosa	118.076	27.3858
163	Impatiens tubulosa	119.543	26.6697
164	Impatiens tubulosa	119.003	25.4567
165	Impatiens tubulosa	117.634	26.2673
166	Impatiens tubulosa	114.615	27.3963
167	Impatiens tubulosa	119.291	26.1032
168	Impatiens tubulosa	113.261	23.1344
169	Impatiens tubulosa	112.977	28.116
170	Impatiens tubulosa	120.148	30.2679
171	Impatiens tubulosa	113.984	23.4569
172	Impatiens tubulosa	119.137	28.0774
173	Impatiens tubulosa	119.291	26.1032
174	Impatiens tubulosa	113.261	23.1344
175	Impatiens tubulosa	115.904	28.6788
176	Impatiens tubulosa	114.285	23.1757
177	Impatiens tubulosa	112.372	24.7835
178	Impatiens tubulosa	114.785	24.9138
179	Impatiens tubulosa	119.137	28.0774
180	Impatiens tubulosa	117.352	24.5172
181	Impatiens tubulosa	116.004	26.4733
182	Impatiens tubulosa	118.085	24.4817
183	Impatiens tubulosa	114.835	27.6443
184	Impatiens tubulosa	119.737	27.6007
185	Impatiens tubulosa	119.712	27.5596
186	Impatiens tubulosa	114.06	23.262
187	Impatiens tubulosa	113.297	24.4311
188	Impatiens tubulosa	119.137	28.0774
189	Impatiens tubulosa	119.291	26.1032
190	Impatiens tubulosa	115.904	28.6788
191	Impatiens tubulosa	120.148	30.2679
192	Impatiens tubulosa	117.082	27.009
193	Impatiens tubulosa	116.352	25.8363
194	Impatiens tubulosa	117.197	26.3593
195	Impatiens tubulosa	116.004	26.4733
196	Impatiens tubulosa	119.291	26.1032
197	Impatiens tubulosa	113.261	23.1344
198	Impatiens tubulosa	114.563	24.6279
199	Impatiens tubulosa	120.148	30.2679
200	Impatiens tubulosa	110.184	24.133
201	Impatiens tubulosa	109.393	25.2274
202	Impatiens tubulosa	119.291	26.1032
203	Impatiens tubulosa	113.261	23.1344
204	Impatiens tubulosa	112.977	28.116
205	Impatiens tubulosa	115.904	28.6788
206	Impatiens tubulosa	120.148	30.2679
207	Impatiens tubulosa	113.26	23.1318
208	Impatiens tubulosa	110.185	24.139
209	Impatiens tubulosa	119.291	26.1032
210	Impatiens tubulosa	113.261	23.1344
211	Impatiens tubulosa	108.324	22.8181
212	Impatiens tubulosa	106.476	26.6313
213	Impatiens tubulosa	115.904	28.6788
214	Impatiens tubulosa	120.148	30.2679
215	Impatiens tubulosa	114.396	23.3081
216	Impatiens tubulosa	112.704	27.2993
217	Impatiens tubulosa	105.44	25.1009
218	Impatiens tubulosa	115.179	23.6377
219	Impatiens tubulosa	112.89	26.3243
220	Impatiens tubulosa	114.06	23.262
221	Impatiens tubulosa	114.285	23.1757
222	Impatiens tubulosa	113.582	23.5511
223	Impatiens tubulosa	112.453	23.0283
224	Impatiens tubulosa	110.823	24.8345
225	Impatiens tubulosa	114.715	22.9878
226	Impatiens tubulosa	117.466	26.7322
227	Impatiens tubulosa	110.184	24.133
228	Impatiens tubulosa	113.342	25.1326
229	Impatiens tubulosa	114.484	24.3723
230	Impatiens tubulosa	106.559	24.3508
231	Impatiens tubulosa	114.25	23.7302
232	Impatiens tubulosa	117.352	24.5172
233	Impatiens tubulosa	112.734	27.236
234	Impatiens tubulosa	113.744	25.0888
235	Impatiens tubulosa	109.393	25.2274
236	Impatiens tubulosa	107.168	25.0022
237	Impatiens tubulosa	112.636	24.4681
238	Impatiens tubulosa	113.409	24.1883
239	Impatiens tubulosa	111.298	24.5288
240	Impatiens tubulosa	117.012	25.0778
241	Impatiens tubulosa	112.46	23.0494
242	Impatiens tubulosa	119.291	26.1032
243	Impatiens tubulosa	108.324	22.8181
244	Impatiens tubulosa	120.148	30.2679
245	Impatiens tubulosa	119.291	26.1032
246	Impatiens tubulosa	113.261	23.1344
247	Impatiens tubulosa	108.324	22.8181
248	Impatiens tubulosa	115.904	28.6788
249	Impatiens tubulosa	102.709	25.0483
250	Impatiens tubulosa	120.148	30.2679
251	Impatiens tubulosa	113.342	25.1326
252	Impatiens tubulosa	114.484	24.3723
253	Impatiens tubulosa	113.744	25.0888
254	Impatiens tubulosa	113.68	25.5533
255	Impatiens tubulosa	114.202	24.0623
256	Impatiens tubulosa	113.768	26.4932
257	Impatiens tubulosa	112.636	24.4681
258	Impatiens tubulosa	113.409	24.1883
259	Impatiens tubulosa	112.734	27.236
260	Impatiens tubulosa	113.297	24.4311
261	Impatiens tubulosa	114.307	25.1206
262	Impatiens tubulosa	119.137	28.0774
263	Impatiens tubulosa	119.291	26.1032
264	Impatiens tubulosa	113.261	23.1344
265	Impatiens tubulosa	115.904	28.6788
266	Impatiens tubulosa	120.148	30.2679
267	Impatiens tubulosa	119.291	26.1032
268	Impatiens tubulosa	113.261	23.1344
269	Impatiens tubulosa	112.977	28.116
270	Impatiens tubulosa	115.904	28.6788
271	Impatiens tubulosa	120.148	30.2679
272	Impatiens pritzelii	108.12	27.0368
273	Impatiens pritzelii	107.187	27.9504
274	Impatiens pritzelii	114.337	30.5478
275	Impatiens pritzelii	104.064	30.574
276	Impatiens pritzelii	113.534	26.7809
277	Impatiens pritzelii	114.337	30.5478
278	Impatiens pritzelii	104.064	30.574
279	Impatiens pritzelii	110.159	29.4022
280	Impatiens pritzelii	110.775	30.1107
281	Impatiens pritzelii	110.56	30.0137
282	Impatiens pritzelii	107.095	29.1606
283	Impatiens pritzelii	108.404	30.8102
284	Impatiens pritzelii	110.336	31.0446
285	Impatiens pritzelii	110.029	29.8923
286	Impatiens pritzelii	109.717	30.6046
287	Impatiens pritzelii	108.932	30.2939
288	Impatiens pritzelii	111.04	30.1679
289	Impatiens pritzelii	110.742	31.3503
290	Impatiens pritzelii	111.444	30.3808
291	Impatiens pritzelii	111.201	30.4752
292	Impatiens pritzelii	110.973	30.8283
293	Impatiens pritzelii	109.475	30.2977
294	Impatiens pritzelii	111.28	30.6941
295	Impatiens pritzelii	106.022	28.4463
296	Impatiens pritzelii	108.185	32.102
297	Impatiens pritzelii	106.378	29.8363
298	Impatiens pritzelii	109.565	31.4009
299	Impatiens pritzelii	110.671	31.7468
300	Impatiens pritzelii	110.671	31.7468
301	Impatiens pritzelii	108.932	30.2939
302	Impatiens pritzelii	111.28	30.6941
303	Impatiens pritzelii	114.337	30.5478
304	Impatiens pritzelii	114.337	30.5478
305	Impatiens pritzelii	106.548	29.5656
306	Impatiens pritzelii	110.201	30.0883
307	Impatiens pritzelii	103.047	29.971
308	Impatiens pritzelii	106.392	29.8078
309	Impatiens pritzelii	106.255	29.2931
310	Impatiens pritzelii	107.095	29.1606
311	Impatiens pritzelii	106.647	29.0313
312	Impatiens pritzelii	108.404	30.8102
313	Impatiens pritzelii	108.12	27.0368
314	Impatiens pritzelii	108.109	27.106
315	Impatiens pritzelii	110.029	29.8923
316	Impatiens pritzelii	114.337	30.5478
317	Impatiens pritzelii	104.064	30.574
318	Impatiens pritzelii	110.603	31.2795
319	Impatiens pritzelii	110.708	30.2711
320	Impatiens pritzelii	110.336	31.0446
321	Impatiens pritzelii	109.475	30.2977
322	Impatiens pritzelii	110.029	29.8923
323	Impatiens pritzelii	109.717	30.6046
324	Impatiens pritzelii	108.932	30.2939
325	Impatiens pritzelii	111.04	30.1679
326	Impatiens pritzelii	110.742	31.3503
327	Impatiens pritzelii	111.444	30.3808
328	Impatiens pritzelii	111.201	30.4752
329	Impatiens pritzelii	110.973	30.8283
330	Impatiens pritzelii	114.337	30.5478
331	Impatiens pritzelii	112.977	28.116
332	Impatiens pritzelii	106.548	29.5656
333	Impatiens pritzelii	103.01	30.1067
334	Impatiens pritzelii	103.047	29.971
335	Impatiens pritzelii	114.337	30.5478
336	Impatiens pritzelii	104.064	30.574
337	Impatiens guizhouensis	109.198	28.1575
338	Impatiens guizhouensis	108.406	27.9973
339	Impatiens guizhouensis	108.835	27.703
340	Impatiens guizhouensis	107.23	26.5884
341	Impatiens guizhouensis	106.467	26.5594
342	Impatiens guizhouensis	104.95	25.7874
343	Impatiens guizhouensis	105.44	25.1009
344	Impatiens guizhouensis	105.302	27.3017
345	Impatiens guizhouensis	105.693	28.5934
346	Impatiens guizhouensis	108.074	26.3817
347	Impatiens guizhouensis	105.052	24.0492
348	Impatiens guizhouensis	106.476	26.6313
349	Impatiens guizhouensis	105.616	25.9471
350	Impatiens guizhouensis	106.467	26.5594
351	Impatiens guizhouensis	109.191	27.741
352	Impatiens guizhouensis	109.191	27.741
353	Impatiens guizhouensis	103.01	30.1067
354	Impatiens guizhouensis	109.191	27.741
355	Impatiens guizhouensis	109.747	30.0272
356	Impatiens guizhouensis	109.191	27.741
357	Impatiens guizhouensis	112.977	28.116
358	Impatiens guizhouensis	102.709	25.0483
359	Impatiens guizhouensis	105.616	25.9471
360	Impatiens guizhouensis	106.467	26.5594
361	Impatiens guizhouensis	109.191	27.741
362	Impatiens guizhouensis	109.652	30.0337
363	Impatiens guizhouensis	104.95	25.7874
364	Impatiens guizhouensis	111.483	28.9055
365	Impatiens guizhouensis	105.052	24.0492
366	Impatiens guizhouensis	109.185	27.7348
367	Impatiens guizhouensis	106.476	26.6313
368	Impatiens guizhouensis	102.709	25.0483
369	Impatiens claviger	108.324	22.8181
370	Impatiens claviger	102.709	25.0483
371	Impatiens claviger	106.559	24.3508
372	Impatiens claviger	106.85	22.3456
373	Impatiens claviger	104.701	23.1287
374	Impatiens claviger	105.83	23.3903
375	Impatiens claviger	104.335	23.6084
376	Impatiens claviger	106.615	23.9054
377	Impatiens claviger	109.423	24.3284
378	Impatiens claviger	106.85	22.3456
379	Impatiens claviger	109.423	24.3284
380	Impatiens claviger	102.709	25.0483
381	Impatiens claviger	108.324	22.8181
382	Impatiens claviger	102.709	25.0483
383	Impatiens claviger	108.35	21.7716
384	Impatiens claviger	107.98	22.1566
385	Impatiens claviger	106.398	24.4921
386	Impatiens claviger	111.151	22.262
387	Impatiens claviger	108.324	22.8181
388	Impatiens claviger	102.709	25.0483
389	Impatiens claviger	107.967	21.5503
390	Impatiens claviger	107.98	22.1566
391	Impatiens claviger	108.65	21.9838
392	Impatiens claviger	108.324	22.8181
393	Impatiens claviger	102.709	25.0483
394	Impatiens claviger	108.254	24.8288
395	Impatiens claviger	107.038	24.5497
396	Impatiens claviger	105.611	23.6424
397	Impatiens claviger	118.52	37.8845
398	Impatiens claviger	106.414	23.1366
399	Impatiens claviger	106.554	24.78
400	Impatiens claviger	106.559	24.3508
401	Impatiens claviger	106.85	22.3456
402	Impatiens claviger	107.692	23.1687
403	Impatiens claviger	106.615	23.9054
404	Impatiens claviger	104.701	23.1287
405	Impatiens claviger	104.392	23.0153
406	Impatiens claviger	105.83	23.3903
407	Impatiens claviger	107.537	24.9787
408	Impatiens claviger	107.073	22.1427
409	Impatiens claviger	107.586	23.332
410	Impatiens claviger	107.319	25.8254
411	Impatiens claviger	103.685	22.9866
412	Impatiens claviger	107.168	25.0022
413	Impatiens claviger	104.67	23.4401
414	Impatiens claviger	110.823	24.8345
415	Impatiens claviger	105.611	23.6424
416	Impatiens claviger	118.52	37.8845
417	Impatiens claviger	103.224	22.7824
418	Impatiens claviger	103.685	22.9866
419	Impatiens claviger	104.67	23.4401
420	Impatiens claviger	108.324	22.8181
421	Impatiens claviger	102.709	25.0483
